# Supplementary material for: Microfluidic Enrichment Barcoding (MEBarcoding): a new method for high throughput plant DNA barcoding
Source: Sci Rep. 2020 May 26;10:8701. doi: 10.1038/s41598-020-64919-z (PMC7250904; doi:10.1038/s41598-020-64919-z)
Supplement: Supplementary file 2 — Supplementary Table 1 [file 41598_2020_64919_MOESM2_ESM.xlsx]

## Sheet: 96 Samples
	Budget item	Provider	Catalogue number	Cost (unit)	Number required	Cost (total)	Cost (actual)	Note
Access Array 48.48 (without equipment)	Access Array IFC Controller	Fluidigm		40000	1	40000	40000
	Access Array 48.48 IFC	Fluidigm	AA-M-48.48	402.5	2	805	805	Does not include bulk discounts (e.g., we received a 10% discount)
	48.48 Access Array Loading Reagent Kit (10 IFCs)	Fluidigm	100-1032	325	1	325	65	Reagents for 2 IFCs, $65
	Roche FastStart High Fidelity PCR System (500 U)	Sigma Aldrich	3553400001	484	1	484	28	PCR reagents sufficient for at least 30 IFCs, cost per 96 samples ~$28
	MiSeq Reagent Kit v3, 600-cycle sequencing	Illumina	MS-102-3003	1200	1	1200	1200
	AMPure XP beads (5 mL)	Beckman Coulter	A63880	1240	1	1240	20	Cost for two pooled cleanups, ~$20
	Total Primer Pair cost, per locus	Eurofins Operon	845730	7.04	12	84.48	84.48	Based on number of base pairs in the primer oligos, Eurofins 4nm primer synthesis $0.08/bp, enough for hundreds of IFCs
	Total Index Primer cost	Eurofins Operon	845730	4.56	96	437.76	437.76	Based on number of base pairs in the primer oligos, Eurofins 4nm primer synthesis $0.08/bp, enough for hundreds of IFCs
	Technician Time	N/A	N/A	15	10	150	150
					TOTAL	44726.2	42790.2	Data ready in 2 working days
Access Array 48.48 (with equipment)	Access Array IFC Controller	Fluidigm		40000	0	0	0
	Access Array 48.48 IFC	Fluidigm	AA-M-48.48	402.5	2	805	805	Does not include bulk discounts (e.g., we received a 10% discount)
	48.48 Access Array Loading Reagent Kit (10 IFCs)	Fluidigm	100-1032	325	1	325	65	Reagents for 2 IFCs, $65
	Roche FastStart High Fidelity PCR System (500 U)	Sigma Aldrich	3553400001	484	1	484	28	PCR reagents sufficient for at least 30 IFCs, cost per 96 samples ~$28
	MiSeq Reagent Kit v3, 600-cycle sequencing	Illumina	MS-102-3003	1200	1	1200	1200
	AMPure XP beads (5 mL)	Beckman Coulter	A63880	1240	1	1240	20	Cost for two pooled cleanups, ~$20
	Total Primer Pair cost, per locus	Eurofins Operon	845730	7.04	12	84.48	84.48	Based on number of base pairs in the primer oligos, Eurofins 4nm primer synthesis $0.08/bp, enough for hundreds of IFCs
	Total Index Primer cost	Eurofins Operon	845730	4.56	96	437.76	437.76	Based on number of base pairs in the primer oligos, Eurofins 4nm primer synthesis $0.08/bp, enough for hundreds of IFCs
	Technician Time	N/A	N/A	15	10	150	150
					TOTAL	4726.24	2790.24	Data ready in 2 working days
Sanger Sequencing	Taq polymerase (2000 units)	New England Biolabs	M0273L	253	1	253	50	PCR reagents sufficient for at least 500 samples, cost per 96 samples ~$50
	ExoSAP	Applied Biosystems	78250.4	0.06	384	23.04	23.04	Internal, institutional reagent cost per sample
	Big Dye Terminator	Applied Biosystems	4337457	50	8	400	400	Internal, institutional reagent cost per plate
	Total Primer Pair cost, per locus	Eurofins Operon	845730	16.8	12	201.6	201.6	Based on number of base pairs in the primer oligos, Eurofins 50nm primer synthesis $0.42/bp, enough for thousands of PCRs
	Technician time	N/A	N/A	15	56	840	840
	Total (if primers needed)				TOTAL	1717.64	1514.64	Data ready in 7 working days

## Sheet: 960 Samples
	Budget item	Provider	Catalogue number	Cost (unit)	Number required	Cost (total)	Cost (actual)	Note
Access Array 48.48 (without equipment)	Access Array IFC Controller	Fluidigm		40000	1	40000	40000
	Access Array 48.48 IFC	Fluidigm	AA-M-48.48	402.5	20	8050	8050	Does not include bulk discounts (e.g., we received a 10% discount)
	48.48 Access Array Loading Reagent Kit (10 IFCs)	Fluidigm	100-1032	325	2	650	650
	Roche FastStart High Fidelity PCR System (500 U)	Sigma Aldrich	3553400001	484	1	484	484
	MiSeq Reagent Kit v3, 600-cycle sequencing	Illumina	MS-102-3003	1200	1	1200	1200
	AMPure XP beads (60 mL)	Beckman Coulter	A63881	1240	1	1240	1240
	Total Primer Pair cost, per locus	Eurofins Operon	845730	7.04	12	84.48	84.48	Based on number of base pairs in the primer oligos, Eurofins 4nm primer synthesis $0.08/bp, enough for hundreds of IFCs
	Total Index Primer cost	Eurofins Operon	845730	4.56	96	437.76	437.76	Based on number of base pairs in the primer oligos, Eurofins 4nm primer synthesis $0.08/bp, enough for hundreds of IFCs
	Technician Time	N/A	N/A	15	100	1500	1500
					TOTAL	53646.2	53646.2	Data ready in ~12.5 working days
Access Array 48.48 (with equipment)	Access Array IFC Controller	Fluidigm		40000	0	0	0
	Access Array 48.48 IFC	Fluidigm	AA-M-48.48	402.5	20	8050	8050	Does not include bulk discounts (e.g., we received a 10% discount)
	48.48 Access Array Loading Reagent Kit (10 IFCs)	Fluidigm	100-1032	325	2	650	650
	Roche FastStart High Fidelity PCR System (500 U)	Sigma Aldrich	3553400001	484	1	484	484
	MiSeq Reagent Kit v3, 600-cycle sequencing	Illumina	MS-102-3003	1200	1	1200	1200
	AMPure XP beads (60 mL)	Beckman Coulter	A63881	1240	1	1240	1240
	Total Primer Pair cost, per locus	Eurofins Operon	845730	7.04	12	84.48	84.48	Based on number of base pairs in the primer oligos, Eurofins 4nm primer synthesis $0.08/bp, enough for hundreds of IFCs
	Total Index Primer cost	Eurofins Operon	845730	4.56	96	437.76	437.76	Based on number of base pairs in the primer oligos, Eurofins 4nm primer synthesis $0.08/bp, enough for hundreds of IFCs
	Technician Time	N/A	N/A	15	100	1500	1500
					TOTAL	13646.2	13646.2	Data ready in ~12.5 working days
Sanger Sequencing	Taq polymerase (2000 units)	New England Biolabs	M0273L	253	1	253	253
	ExoSAP	Applied Biosystems	78250.4	0.06	3840	230.4	230.4	Internal, institutional reagent cost per sample
	Big Dye Terminator	Applied Biosystems	4337457	50	80	4000	4000	Internal, institutional reagent cost per plate
	Total Primer Pair cost, per locus	Eurofins Operon	845730	16.8	12	201.6	201.6	Based on number of base pairs in the primer oligos, Eurofins 50nm primer synthesis $0.42/bp, enough for thousands of PCRs
	Technician time	N/A	N/A	15	560	8400	8400
	Total (if primers needed)				TOTAL	13085	13085	Data ready in ~70 working days

## Sheet: 9600 Samples
	Budget item	Provider	Catalogue number	Cost (unit)	Number required	Cost (total)	Cost (actual)	Note
Access Array 48.48 (without equipment)	Access Array IFC Controller	Fluidigm		40000	1	40000	40000
	Access Array 48.48 IFC	Fluidigm	AA-M-48.48	402.5	200	80500	80500	Does not include bulk discounts
	48.48 Access Array Loading Reagent Kit (10 IFCs)	Fluidigm	100-1032	325	20	6500	6500
	Roche FastStart High Fidelity PCR System (2000 U)	Sigma Aldrich	3553400001	2230	1	2230	2230	PCR reagents sufficient for at least 30 IFCs, cost per 96 samples ~$28
	MiSeq Reagent Kit v3, 600-cycle sequencing	Illumina	MS-102-3003	1200	1	1200	1200
	AMPure XP beads (450 mL)	Beckman Coulter	A63882	6200	1	6200	6200
	Total Primer Pair cost, per locus	Eurofins Operon	845730	7.04	12	84.48	84.48	Based on number of base pairs in the primer oligos, Eurofins 4nm primer synthesis $0.08/bp, enough for hundreds of IFCs
	Total Index Primer cost	Eurofins Operon	845730	4.56	96	437.76	437.76	Based on number of base pairs in the primer oligos, Eurofins 4nm primer synthesis $0.08/bp, enough for hundreds of IFCs
	Technician Time	N/A	N/A	15	1000	15000	15000
					TOTAL	152152	152152	Data ready in ~125 working days
Access Array 48.48 (with equipment)	Access Array IFC Controller	Fluidigm		40000	0	0	0
	Access Array 48.48 IFC	Fluidigm	AA-M-48.48	402.5	200	80500	80500	Does not include bulk discounts
	48.48 Access Array Loading Reagent Kit (10 IFCs)	Fluidigm	100-1032	325	20	6500	6500
	Roche FastStart High Fidelity PCR System (2000 U)	Sigma Aldrich	3553400001	2230	1	2230	2230	PCR reagents sufficient for at least 30 IFCs, cost per 96 samples ~$28
	MiSeq Reagent Kit v3, 600-cycle sequencing	Illumina	MS-102-3003	1200	1	1200	1200
	AMPure XP beads (450 mL)	Beckman Coulter	A63882	6200	1	6200	6200
	Total Primer Pair cost, per locus	Eurofins Operon	845730	7.04	12	84.48	84.48	Based on number of base pairs in the primer oligos, Eurofins 4nm primer synthesis $0.08/bp, enough for hundreds of IFCs
	Total Index Primer cost	Eurofins Operon	845730	4.56	96	437.76	437.76	Based on number of base pairs in the primer oligos, Eurofins 4nm primer synthesis $0.08/bp, enough for hundreds of IFCs
	Technician Time	N/A	N/A	15	1000	15000	15000
					TOTAL	112152	112152	Data ready in ~125 working days
Sanger Sequencing	Taq polymerase (20000 units)	New England Biolabs	M0273E	1224	2	2448	2448
	ExoSAP	Applied Biosystems	78250.4	0.06	38400	2304	2304	Internal, institutional reagent cost per sample
	Big Dye Terminator	Applied Biosystems	4337457	50	800	40000	40000	Internal, institutional reagent cost per plate
	Total Primer Pair cost, per locus	Eurofins Operon	845730	16.8	12	201.6	201.6	Based on number of base pairs in the primer oligos, Eurofins 50nm primer synthesis $0.42/bp, enough for thousands of PCRs
	Technician time	N/A	N/A	15	5600	84000	84000
	Total (if primers needed)				TOTAL	128954	128954	Data ready in ~700 working days
