# Supplementary material for: Microfluidic Enrichment Barcoding (MEBarcoding): a new method for high throughput plant DNA barcoding
Source: Sci Rep. 2020 May 26;10:8701. doi: 10.1038/s41598-020-64919-z (PMC7250904; doi:10.1038/s41598-020-64919-z)
Supplement: Supplementary file 3 — Supplementary Table 2 [file 41598_2020_64919_MOESM3_ESM.xlsx]

## Sheet: Sheet1
Major plant group	Order	Family	Genus	Species	TissueID	Genbank (rbcL)	No. Cleaned Illumina Reads, rbcL	Pairwise ID to Sanger rbcL	Genbank (matK)	No. Cleaned Illumina Reads, matK	Pairwise ID to Sanger matK	Genbank (psbA-trnH)	No. Cleaned Illumina Reads, psbA-trnH	Pairwise ID to Sanger psbA-trnH	Genbank (ITS)	No. Cleaned Illumina Reads, ITS	Pairwise ID to Sanger ITS	1st Collector	Coll_No	Collector_string	Date	Locality	Voucher location
Eudicot	Saxifragales	Hamamelidaceae	Fothergilla	gardinii	AD7LM22	MF349441	68076	99.9	MF349967	1402	100	MF348729	54451	97.3	MF349104	51136	39.3	Faulconer	33	K.L. Faulconer, M. R. Gostel, M. Sedaghatpour, S. Vo & K. Wallick	1 Apr 2016	Washington, District of Columbia	US
Gymnosperm	Pinales	Cupressaceae	Chamaecyparis	thyoides	AD7LM32	MF349415	98565	100	-	60	98.6	MF348755	57678	100	MF349127	3607	99.9	Faulconer	38	K.L. Faulconver, M. R. Gostel, M. Sedaghatpour, S. Vo & K. Wallick	1 Apr 2016	Washington, District of Columbia	US
Gymnosperm	Pinales	Taxaceae	Taxus	wellichiana	AD7LN03	MF349403	99467	100	-	11215	99.7	MF348769	4213	99.8	MF349138	6536	100	Faulconer	49	K.L. Faulconer, M. R. Gostel, M. Sedaghatpour & S. Vo	22 Apr 2016	Washington, District of Columbia	US
Eudicot	Malpighiales	Malpighiaceae	Galphimia	gracilis	AD7LK07	MF349245	47422	99.7	MF349853	71	100	-	-	-	MF349119	271	90.2	Gostel	166	M.R. Gostel, S. Meadows	8 Oct 2015	Washington, District of Columbia	US
Eudicot	Crossomatales	Stachyuraceae	Stachyurus	praecox var. matsuzakii	AD7LM45	MF349440	79921	99.1	MF349966	8719	99.7	MF348730	54453	96	MF349105	6780	90.6	Gostel	180	M.R. Gostel, M. Sedaghatpour, R. Edwards, J. Wen & AJ Harris	13 Apr 2016	Washington, District of Columbia	US
Magnoliid	Piperales	Saururaceae	Houttuynia	cordata	AG2KK11	MF349389	4891	100	MF349916	168	100	MF348782	51622	100	MF349148	-	-	Gostel	199	M.R. Gostel, K. S. Ingram, M. Sedaghatpour, M. Marcelli & S. Vo	1 Jun 2016	Washington, District of Columbia	US
Magnoliid	Piperales	Aristolochiaceae	Aristolochia	fimbriata	AG2KK41	MF349335	62963	100	MF349875	8285	99.6	MF348815	119065	100	MF349183	2170	96	Gostel	214	M.R. Gostel, K. S. Ingram, M. Sedaghatpour, M. Marcelli & S. Vo	2 Jun 2016	Washington, District of Columbia	US
Magnoliid	Austrobaileyales	Schisandraceae	Illicium	floridanum	AG2KL05	MF349323	7490	99.8	-	-	-	MF348828	22624	97.9	MF349196	11436	100	Ingram	10	K.S. Ingram, K. Wallick, M. Sedaghatpour, M. Marcelli, M. R. Gostel & S. Vo	14 Jun 2016	Washington, District of Columbia	US
Magnoliid	Laurales	Calycanthaceae	Calycanthus	floridus	AG2KL77	MF349320	14232	100	MF349861	383	99.8	MF348831	65214	100	MF349198	700	100	Ingram	17	K.S. Ingram, S. Vo & M. Sedaghatpour	24 Jun 2016	Washington, District of Columbia	US
Eudicot	Fabales	Fabaceae	Baptisia	leucantha	AD0EE80	MF349763	249829	98.7	MF350191	12700	99.7	MF348405	452747	100	MF348845	576910	100	Kelloff	1587	C.L. Kelloff, A. Hill	14 Jul 2015	Maryland: Prince Georges Co.	US
Eudicot	Vitales	Vitaceae	Vitis	rotundifolia	AD5JQ55	MF349601	19	93.9‡	MF350082	-	-	MF348572	-	-	-	52	74.2†	Kelloff	1594	C.L. Kelloff, M.T. Strong	17 Jul 2015	Virginia: Isle of Wight Co.	US
Ferns and allies	Polypodiales	Dennstaedtiaceae	Pteridium	aquilinum	AD5JP88	MF349296	60870	99.9	-	106	100‡	MF348387	39373	96.9	-	-	-	Kelloff	1605	C.L. Kelloff, M.T. Strong	17 Jul 2015	Virginia: Isle of Wight Co.	US
Monocot	Poales	Poaceae	Eragrostis	spectabilis	AD7LI75	MF349599	25339	99.9	MF350080	-	-	MF348574	88	88.9	MF348991	3339	86.9	Kelloff	1637	C.L. Kelloff, K. M. Van Neste & S. E. Gabler	13 Aug 2015	Maryland: Prince Georges Co.	US
Eudicot	Sapindales	Rutaceae	Zanthoxylum	clava-herculis	AG2KK67	MF349386	160888	99.8	MF350254	-	-	-	97676	94.2	MF349150	-	-	Marcelli	5	M.B. Marcelli, K. S. Ingram, M. Sedaghatpour, M. R. Gostel & S. Vo	9 Jun 2016	Washington, District of Columbia	US
Monocot	Asparagales	Amaryllidaceae	Ipheion	uniflorum	AD7LL49	MF349400	65075	98.6	MF349927	1347	99.8	MF348773	36677	96§	MF349140	7161	85.5§	Sedaghatpour	2016-36	M. Sedaghatpour, M. R. Gostel & S. Vo	18 Mar 2016	Washington, District of Columbia	US
Monocot	Asparagales	Iridaceae	Crocus	sativus	AD7LL55	MF349443	39201	100	MF349969	104	100	MF348727	303	93.7	MF349103	10873	98.1	Sedaghatpour	2016-39	M. Sedaghatpour, M. R. Gostel & S. Vo	18 Mar 2016	Washington, District of Columbia	US
Eudicot	Boraginales	Boraginaceae	Brunnera	macrophylla	AD7LL63	MF349409	65	99.9‡	MF349935	-	-	MF348763	127	100	MF349133	1786	99.6	Sedaghatpour	2016-43	M. Sedaghatpour, M. R. Gostel & S. Vo	18 Mar 2016	Washington, District of Columbia	US
Eudicot	Brassicales	Brassicaceae	Iberis	sempervirens	AD7LL65	MF349399	110491	98.7	MF349926	7295	91.8	MF348774	36742	87.7	MF349141	182667	88.6	Sedaghatpour	2016-44	M. Sedaghatpour, M. R. Gostel & S. Vo	18 Mar 2016	Washington, District of Columbia	US
Gymnosperm	Cycadales	Zamiaceae	Dioon	edule	AG2KL07	MF349313	25596	99.8	-	8474	100	MF348837	-	-	-	102036	100†	Sedaghatpour	57	M. Sedaghatpour, K. S. Ingram, M. Marcelli & S. Vo	16 Jun 2016	Maryland: Prince Georges Co.	US
Monocot	Zingiberales	Zingiberaceae	Smithatris	myanmarensis	AG2KL09	MF349384	39824	99.5	MF349913	24	98.8‡	MF348784	576	99.4	MF349152	673	99.3	Sedaghatpour	58	M. Sedaghatpour, K. S. Ingram, M. Marcelli & S. Vo	16 Jun 2016	Maryland: Prince Georges Co.	US
Eudicot	Malpighiales	Euphorbiaceae	Codieaum	variegatum	AG2KL19	MF349331	195271	99.7	MF350246	76	95.5	MF348818	103106	73.4	MF349187	259972	93.9	Sedaghatpour	63	M. Sedaghatpour, K. S. Ingram, M. Marcelli & S. Vo	16 Jun 2016	Maryland: Prince Georges Co.	US
Monocot	Alismatales	Araceae	Anchomanes	dalzielii	AG2KL25	MF349312	222287	100	MF349857	12328	99.6	MF348838	103632	95.3	-	87	100†	Sedaghatpour	66	M. Sedaghatpour, K. S. Ingram, M. Marcelli & S. Vo	16 Jun 2016	Maryland: Prince Georges Co.	US
Magnoliid	Magnoliales	Annonaceae	Cananga	odorata	AG2KL89	MF349372	23863	100	MF349903	241	100	MF348792	26129	99	MF349161	-	-	Sedaghatpour	72	M. Sedaghatpour, S. Vo	27 Jun 2016	Washington, District of Columbia	US
Gymnosperm	Cycadales	Cycadaceae	Cycas	circinalis	AG2KL93	-	2211	98.8	-	39	97.9	MF348799	14497	100	MF349167	1205	97.6	Sedaghatpour	74	M. Sedaghatpour, S. Vo	27 Jun 2016	Washington, District of Columbia	US
Eudicot	Fabales	Fabaceae	Wisteria	frutescens	AG2KM27	MF349360	63131	99.1	MF349893	843	99.7	MF348800	19846	100	MF349168	137405	98.8	Sedaghatpour	79	M. Sedaghatpour, K. S. Ingram, M. Marcelli & M. R. Gostel	5 Jul 2016	Washington, District of Columbia	US
Magnoliid	Nympheales	Nymphaeaceae	Nuphar	lutea	AG2KM33	MF349225	21346	99.7	MF349884	71	99.4	MF348808	46957	88.8	MF349174	62424	95.4	Sedaghatpour	82	M. Sedaghatpour, K. S. Ingram, M. Marcelli & M. R. Gostel	5 Jul 2016	Washington, District of Columbia	US
Monocot	Asparagales	Asparagaceae	Manfreda	virginica	AG2KM37	MF349339	66875	100	MF349877	998	98.8	-	14312	99.8	MF349179	1392	99.6§	Sedaghatpour	84	M. Sedaghatpour, K. S. Ingram, M. Marcelli & M. R. Gostel	5 Jul 2016	Washington, District of Columbia	US
Gymnosperm	Pinales	Cupressaceae	Cupressus	arizonica	AG2KM43	MF349318	27976	100	-	-	-	MF348833	25660	99.6	MF349200	524	98.5	Sedaghatpour	87	M. Sedaghatpour, K. S. Ingram, M. Marcelli & M. R. Gostel	5 Jul 2016	Washington, District of Columbia	US
Moss	Hypnales	Hypnaceae	Hypnum	curvifolium	AB6QQ13	MF349284	49308	100	-	-	-	MF348465	33926	100	MF348925	-	-	Van Neste	113	K. M. Van Neste, V. A. Funk & K. Wallick	16 Jan 2015	Washington, District of Columbia	US
Ferns and allies	Lycopodiales	Lycopodiaceae	Phlegmariurus	salvinioides	AB6QQ16	MF349694	38984	100	-	-	-	MF348474	281609	100	-	-	-	Van Neste	116	K. M. Van Neste, V. A. Funk & K. Wallick	16 Jan 2015	Washington, District of Columbia	US
Ferns and allies	Polypodiales	Blechnaceae	Blechnum	brasiliense	AB6QQ17	MF349280	29588	99.8	-	-	-	MF348478	1391	99.3	-	-	-	Van Neste	117	K. M. Van Neste, V. A. Funk & K. Wallick	16 Jan 2015	Washington, District of Columbia	US
Eudicot	Trochodendrales	Trochodendraceae	Trochodendron	aralioides	AB6QQ28	MF349702	24200	98.8	MF350154	707	99.7	-	803	98.4	MF348926	36218	96.6	Van Neste	129	K. M. Van Neste, A. Radosavljevic & V. A. Funk	23 Jan 2015	Washington, District of Columbia	US
Eudicot	Caryophyllales	Sarraceniaceae	Sarracenia	leucophylla	AC9DD09	MF349790	83432	99.7	MF350214	4578	98.3	MF348369	54982	94.6	MF348870	84941	98.9	Van Neste	206	K. M. Van Neste, S. E. Gabler, C. Coddington & K. Wallick	15 Jun 2015	Washington, District of Columbia	US
Monocot	Liliales	Liliaceae	Harperocallis	flava	AD3HI13	MF349520	28259	100	MF350024	128711	100	MF348656	68153	100	-	-	-	Van Neste	207	K. M. Van Neste, S. E. Gabler, C. Coddington & K. Wallick	15 Jun 2015	Washington, District of Columbia	US
Ferns and allies	Polypodiales	Aspleniaceae	Asplenium	kaulfussii	AD3HI21	MF349250	44388	99.8	-	-	-	MF348664	73220	97.8	-	-	-	Van Neste	215	K. M. Van Neste, S. E. Gabler, C. Coddington & K. Wallick	15 Jun 2015	Washington, District of Columbia	US
Eudicot	Apiales	Apiaceae	Eryngium	foetidum	AD3HI38	MF349509	56513	99.2	MF350016	1610	100	MF348667	670	100	MF349066	771	100	Van Neste	232	K. M. Van Neste, S. E. Gabler, C. Coddington & K. Wallick	16 Jun 2017	Washington, District of Columbia	US
Monocot	Asparagales	Orchidaceae	Maxillariella	tenuifolia	AD3HI43	MF349530	79191	99.8	MF350265	1250	97.9	MF348843	4654	99.7	MF349053	60562	93.7	Van Neste	237	K. M. Van Neste, S. E. Gabler, C. Coddington & K. Wallick	16 Jun 2015	Washington, District of Columbia	US
Ferns and allies	Lycopodiales	Lycopodiaceae	Huperzia	tetrasticha	AD3HI53	MF349529	29472	100	-	-	-	MF348649	229802	100	-	-	-	Van Neste	247	K. M. Van Neste, S. E. Gabler & K. Wallick	18 Jun 2015	Washington, District of Columbia	US
Ferns and allies	Polypodiales	Dryopteridaceae	Elaphoglossum	paleaceum	AD3HI54	MF349517	13	99.3‡	-	-	-	MF348658	9124	95.5	-	2785	96.4†	Van Neste	248	K. M. Van Neste, S. E. Gabler & K. Wallick	18 Jun 2015	Washington, District of Columbia	US
Ferns and allies	Polypodiales	Polypodiaceae	Lecanopteris	crustacea	AD3HI55	MF349507	6655	99.9	-	-	-	MF348668	242	95	-	-	-	Van Neste	249	K. M. Van Neste, S. E. Gabler & K. Wallick	18 Jun 2015	Washington, District of Columbia	US
Ferns and allies	Psilotales	Psilotaceae	Psilotum	complanatum	AC9DD60	MF349812	89586	98.9	-	-	-	MF348337	373078	100	-	10675	95.3†	Van Neste	259	K. M. Van Neste, S. E. Gabler & K. Wallick	18 Jun 2015	Washington, District of Columbia	US
Eudicot	Myrtales	Melastomataceae	Medinilla	cummingii	AD0ED86	MF349774	93437	99.9	MF350200	-	-	MF348390	94686	94.2	MF348879	2734	78	Van Neste	279	K. M. Van Neste, S. E. Gabler & K. Wallick	22 Jun 2015	Washington, District of Columbia	US
Eudicot	Ebenales	Styracaceae	Pterostyrax	hispidus	AD3HJ02	MF349467	100342	99.5	MF349991	1086	98.7	MF348702	94987	91.4	MF349085	92446	92.8	Van Neste	296	K. M. Van Neste, S. E. Gabler & V. Funk	23 Jun 2015	Maryland: Prince Georges Co.	US
Eudicot	Fagales	Betulaceae	Alnus	hirsuta	AD3HJ03	MF349535	24576	99.9	MF350033	-	-	MF348642	4107	99.3	MF349049	22112	97.7	Van Neste	297	K. M. Van Neste, S. E. Gabler & V. Funk	23 Jun 2015	Maryland: Prince Georges Co.	US
Eudicot	Ebenales	Symplocaceae	Symplocos	paniculata	AD3HJ32	MF349525	33926	99.5	MF350027	21	98.7	MF348653	16754	99.7	MF349056	49664	98.9	Van Neste	326	K. M. Van Neste & S. E. Gabler	24 Jun 2015	Washington, District of Columbia	US
Eudicot	Asterales	Asteraceae	Heliopsis	helianthoides	AD0EE56	MF349797	83349	98.6	MF350221	196	99	MF348359	135670	91.6	MF348862	501597	93.6	Van Neste	340	K. M. Van Neste, S. E. Gabler & V. A. Funk	24 Jun 2015	Washington, District of Columbia	US
Eudicot	Rosales	Moraceae	Morus	alba	AD0EE87	MF349804	385446	98.5	MF350225	15942	100	MF348351	78481	98.6	MF348856	309530	100	Van Neste	365	K. M. Van Neste, S. E. Gabler, V. Funk & R. Simmons	29 Jun 2015	Virginia: Alexandria Co.	US
Monocot	Poales	Poaceae	Arthraxon	hispidus	AD3HJ83	MF349579	86447	98.8	MF350067	-	-	MF348593	25879	99.8	MF349008	78	97.4	Van Neste	377	K. M. Van Neste, S. E. Gabler, V. Funk & R. Simmons	29 Jun 2015	Virginia: Alexandria Co.	US
Monocot	Poales	Cyperaceae	Kyllinga	gracillima	AD3HJ87	MF349258	37952	99.7	MF350054	-	-	MF348614	4746	99.7	MF349023	5547	94.6	Van Neste	381	K. M. Van Neste, S. E. Gabler, V. Funk & R. Simmons	29 Jun 2015	Virginia: Alexandria Co.	US
Monocot	Poales	Cyperaceae	Carex	annectens	AD3HJ91	MF349255	42037	99.3	MF350047	56	98.8	MF348624	-	-	MF349034	6297	96.7	Van Neste	385	K. M. Van Neste, S. E. Gabler, V. Funk & R. Simmons	29 Jun 2015	Virginia: Alexandria Co.	US
Eudicot	Caryophyllales	Phytolaccaceae	Phytolacca	americana	AD0EF15	MF349796	100016	100	MF350220	8714	99.9	MF348361	36375	83.9	MF348863	171422	96.8	Van Neste	386	K. M. Van Neste, S. E. Gabler, V. Funk & R. Simmons	1 Jul 2015	Virginia: Alexandria Co.	US
Eudicot	Lamiales	Verbenaceae	Verbena	urticifolia	AD0EF21	MF349787	82627	100	MF350211	3307	100	MF348373	133610	100	MF348872	164781	100	Van Neste	392	K. M. Van Neste, S. E. Gabler, V. Funk & R. Simmons	1 Jul 2015	Virginia: Alexandria Co.	US
Monocot	Alismatales	Alismataceae	Alisma	subcordatum	AD0EF12	MF349289	155069	99.7	MF350279	5785	98.3	MF348402	1588	92.2	-	29639	97.9	Van Neste	412	K. M. Van Neste, S. E. Gabler, V. Funk & R. Simmons	1 Jul 2015	Virginia: Alexandria Co.	US
Monocot	Poales	Typhaceae	Typha	latifolia	AD0EF14	MF349809	203620	100	MF350230	449	100	MF348341	19810	99.7	-	4673	99.3	Van Neste	414	K. M. Van Neste, S. E. Gabler, V. Funk & R. Simmons	1 Jul 2015	Virginia: Alexandria Co.	US
Ferns and allies	Polypodiales	Dryopteridaceae	Polystichum	acrostichoides	AD0EF39	MF349795	9576	94.1	-	-	-	MF348362	24695	100	-	-	-	Van Neste	415	K. M. Van Neste, S. E. Gabler, V. Funk & R. Simmons	6 Jul 2015	Washington, District of Columbia	US
Eudicot	Sapindales	Sapindaceae	Aesculus	pavia	AD0EF40	MF349297	165479	100	MF350204	154420	99.2	MF348383	138850	96.4	-	127825	91.2	Van Neste	416	K. M. Van Neste, S. E. Gabler, C. L. Kelloff & O. Gulledge	6 Jul 2015	Washington, District of Columbia	US
Monocot	Alismatales	Araceae	Arisaema	triphyllum	AD3HK50	MF349545	208845	100	MF350040	657	99.2	MF348635	48	95.6‡	-	232490	98.5	Van Neste	444	K. M. Van Neste, S. E. Gabler, C. L. Kelloff & O. Gulledge	6 Jul 2015	Washington, District of Columbia	US
Monocot	Asparagales	Asphodelaceae	Aloe	rauhii	AD3HL96	MF349595	99558	100	MF350077	930	99.4	MF348577	22441	91.4	MF348993	4575	94.8	Van Neste	450	K. M. Van Neste, S. E. Gabler, V. A. Funk & K. Wallick	8 Jul 2015	Washington, District of Columbia	US
Eudicot	Malvales	Malvaceae	Sida	fallax	AD3HL97	MF349586	81300	100	MF350072	940	98.8	MF348585	81611	95.5	MF349000	220537	95.6	Van Neste	451	K. M. Van Neste, S. E. Gabler, V. A. Funk & K. Wallick	8 Jul 2015	Washington, District of Columbia	US
Eudicot	Gentianales	Gentianaceae	Sabatia	kennedyana	AD0EF71	MF349794	59725	100	MF350219	-	-	MF348363	88151	76.9	MF348864	130928	98.3	Van Neste	452	K. M. Van Neste, S. E. Gabler, V. A. Funk & K. Wallick	8 Jul 2015	Washington, District of Columbia	US
Gymnosperm	Pinales	Pinaceae	Glyptostrobus	pensilis	AD3HK60	MF349544	2109	100	-	-	-	-	1767	-	MF349042	56	98.2	Van Neste	457	K. M. Van Neste, C. L. Kelloff, S. E. Gabler & O. Gulledge	9 Jul 2015	Washington, District of Columbia	US
Gymnosperm	Pinales	Pinaceae	Thuja	orientalis	AD3HK63	MF349266	26759	100	-	-	-	-	-	96.7	MF348985	33215	100	Van Neste	459	K. M. Van Neste, C. L. Kelloff, S. E. Gabler & O. Gulledge	9 Jul 2015	Washington, District of Columbia	US
Eudicot	Polygonales	Polygonaceae	Persicaria	longiseta	AD3HK80	MF349259	1621	99.9	MF350059	-	-	-	27449	98.4	MF349016	1555	88.3	Van Neste	476	K. M. Van Neste, C. L. Kelloff, S. E. Gabler & O. Gulledge	9 Jul 2015	Washington, District of Columbia	US
Eudicot	Ranunculales	Berberidaceae	Podophyllum	peltatum	AD3HK82	MF349551	43435	100	MF350044	77	99.7	MF348628	2	99.6	MF349038	46907	93.3	Van Neste	478	K. M. Van Neste, C. L. Kelloff, S. E. Gabler & O. Gulledge	9 Jul 2015	Washington, District of Columbia	US
Monocot	Alismatales	Araceae	Arum	italicum	AD3HK86	MF349542	53061	99.6	MF350038	-	-	MF348637	20626	-	MF349044	9298	95.1	Van Neste	482	K. M. Van Neste, C. L. Kelloff, S. E. Gabler & O. Gulledge	9 Jul 2015	Washington, District of Columbia	US
Eudicot	Asterales	Asteraceae	Stokesia	laevis	AD0EG21	MF349777	49591	98.4	MF350203	8251	99.6	MF348384	-	100	MF348877	227630	96.8	Van Neste	486	K. M. Van Neste, S. E. Gabler, V. Funk, O. Gulledge & K. Wallick	10 Jul 2015	Washington, District of Columbia	US
Eudicot	Rhamnales	Rhamnaceae	Ceanothus	americanus	AD0EG31	MF349773	129240	99.1	MF350198	8398	100	MF348394	79711	98.8	MF348880	203476	89.6	Van Neste	495	K. M. Van Neste, S. E. Gabler, V. Funk, O. Gulledge & K. Wallick	10 Jul 2015	Washington, District of Columbia	US
Eudicot	Ranunculales	Ranunculaceae	Anemone	virginiana	AD3HL01	MF349260	61	97.5‡	MF350064	-	-	MF348599	199677	-	-	-	-	Van Neste	497	K. M. Van Neste, S. E. Gabler, V. Funk, O. Gulledge & K. Wallick	10 Jul 2015	Washington, District of Columbia	US
Eudicot	Ericales	Polemoniaceae	Phlox	paniculata	AD0EG56	MF349786	367114	99.1	MF350262	5906	98.6	MF348374	-	99.5	MF348873	706801	100	Van Neste	515	K. M. Van Neste, S. E. Gabler, V. Funk, O. Gulledge & K. Wallick	10 Jul 2015	Washington, District of Columbia	US
Gymnosperm	Pinales	Pinaceae	Larix	laricina	AD3HL21	MF349656	21348	99.8	-	-	-	MF348513	15525	100	MF348954	165	98.8	Van Neste	517	K. M. Van Neste, S. E. Gabler, C. L. Kelloff, O. Gulledge & A. Hill	10 Jul 2015	Washington, District of Columbia	US
Ferns and allies	Polypodiales	Athyriaceae	Athyrium	filix-femina	AD0EG88	MF349772	115730	99.9	-	-	-	MF348395	58800	99.1	-	117851	98.9†	Van Neste	525	K. M. Van Neste, S. E. Gabler, C. L. Kelloff, O. Gulledge & A. Hill	10 Jul 2015	Washington, District of Columbia	US
Eudicot	Campanulales	Campanulaceae	Lobelia	cardinalis	AD3HL45	MF349638	88335	99.1	MF350276	-	-	MF348533	133030	84.7	-	6618	95.5	Van Neste	541	K. M. Van Neste, S. E. Gabler, C. L. Kelloff, O. Gulledge & A. Hill	15 Jul 2015	Washington, District of Columbia	US
Monocot	Asparagales	Asparagaceae	Hesperaloe	campanulata	AD0EG82	MF349815	92977	100	MF350234	681	99	MF348334	116273	100	-	87988	99.7	Van Neste	548	K. M. Van Neste, S. E. Gabler, C. L. Kelloff, O. Gulledge, A. Hill & K. Wallick	16 Jul 2015	Washington, District of Columbia	US
Eudicot	Ericaceae	Theaceae	Franklinia	alatamaha	AD5JP53	MF349693	66421	98.8†	MF349841	1126	98.5	MF348476	41508	95.6	MF348933	142438	94.6	Van Neste	555	K. M. Van Neste, S. E. Gabler, C. L. Kelloff, O. Gulledge, A. Hill & K. Wallick	16 Jul 2015	Washington, District of Columbia	US
Monocot	Commelinales	Commelinaceae	Gibasis	pellucida	AD5JQ92	-	67	96.3	MF349831	-	-	MF348427	1375	100	-	-	-	Van Neste	578	K. M. Van Neste, S. E. Gabler & C. L. Kelloff	20 Jul 2015	Maryland: Prince Georges Co.	US
Magnoliid	Piperales	Saururaceae	Saururus	cernuus	AD5JS46	MF349730	7384	100	MF350167	71	100	MF348437	170324	100	-	-	-	Van Neste	599	K. M. Van Neste, S. E. Gabler, C. L. Kelloff & M. T. Strong	23 July 2015	Virginia: Stafford Co.	US
Ferns and allies	Polypodiales	Blechnaceae	Woodwardia	areolata	AD5JS60	MF349280	47874	99.9	-	-	-	MF348478	3094	99	-	-	-	Van Neste	613	K. M. Van Neste, S. E. Gabler, C. L. Kelloff & M. T. Strong	23 July 2015	Virginia: Stafford Co.	US
Eudicot	Dipsacales	Caprifoliaceae	Sambucus	canadensis	AD5JS69	MF349707	22620	99.4	MF350157	5234	100	MF348460	11079	100	MF348920	81336	97.9	Van Neste	622	K. M. Van Neste, S. E. Gabler, C. L. Kelloff & M. T. Strong	23 July 2015	Virginia: Stafford Co.	US
Monocot	Poales	Typhaceae	Sparganium	americanum	AD5JS72	MF349287	70197	100	MF350184	-	-	MF348411	-	-	-	64	100	Van Neste	625	K. M. Van Neste, S. E. Gabler, C. L. Kelloff & M. T. Strong	23 July 2015	Virginia: Stafford Co.	US
Eudicot	Lamiales	Lamiaceae	Scutellaria	elliptica	AD5JS76	MF349737	40443	100	MF350174	402	99.7	MF348430	33433	98.6	MF348902	1370	97.9	Van Neste	629	K. M. Van Neste, S. E. Gabler, C. L. Kelloff & M. T. Strong	23 July 2015	Virginia: Stafford Co.	US
Ferns and allies	Polypodiales	Thelypteridaceae	Thelypteris	hexagonoptera	AD5JS77	MF349728	67651	99.9	-	-	-	-	547	98.1	-	-	-	Van Neste	630	K. M. Van Neste, S. E. Gabler, C. L. Kelloff & M. T. Strong	23 July 2015	Virginia: Stafford Co.	US
Eudicot	Cornales	Cornaceae	Cornus	sanguinea	AD5JT35	MF349745	27927	99.3	MF349829	2622	99.8	MF348421	14286	100	MF348897	-	-	Van Neste	662	K. M. Van Neste, S. E. Gabler, V. A. Funk & K. Wallick	24 Jul 2015	Washington, District of Columbia	US
Eudicot	Rosales	Rosaceae	Rubus	odoratus	AD5JT40	MF349716	35077	99.5	MF349835	68	99.5	MF348451	3626	85.5	MF348915	69985	99.7	Van Neste	668	K. M. Van Neste, S. E. Gabler, V. A. Funk & K. Wallick	24 Jul 2015	Washington, District of Columbia	US
Eudicot	Saxifragales	Crassulaceae	Adromischus	marianae	AD5JS85	MF349687	45511	99.7	MF349842	-	-	MF348482	9407	82.5	MF348938	70210	95.8	Van Neste	675	K. M. Van Neste, S. E. Gabler, N. Sutliff & K. Wallick	27 Jul 2015	Washington, District of Columbia	US
Magnoliid	Canellales	Canellaceae	Warburgia	salutaris	AD7LN82	MF349682	51943	99.6	MF350144	1477	99.9	MF348484	53740	92.1	MF348939	59574	93.2	Van Neste	707	K. M. Van Neste, S. E. Gabler, V. A. Funk & K. Wallick	30 Jul 2015	Washington, District of Columbia	US
Monocot	Liliales	Melanthiaceae	Trillium	underwoodii	AD7LN77	MF349652	65561	99.6	MF350123	2281	99.4	MF348517	164	100	MF348958	11464	100	Van Neste	712	K. M. Van Neste, S. E. Gabler, V. A. Funk & K. Wallick	30 Jul 2015	Washington, District of Columbia	US
Gymnosperm	Pinales	Pinaceae	Juniperus	virginiana	AD7LH38	MF349613	43359	100	-	-	-	MF348509	3125	88.9	MF348953	25668	90	Van Neste	762	K. M. Van Neste, S. E. Gabler, C. L. Kelloff & M. R. Gostel	4 Aug 2015	Washington, District of Columbia	US
Eudicot	Buxales	Buxaceae	Sarcococca	hookeriana	AD7LH81	MF349659	154785	99.4	MF350127	3338	100	MF348510	26318	99.8	-	39162	92.8	Van Neste	776	K. M. Van Neste, S. E. Gabler, V. A. Funk, M. R. Gostel & K. Wallick	6 Aug 2015	Washington, District of Columbia	US
Gymnosperm	Pinales	Pinaceae	Sciadopitys	verticillata	AD7LH82	MF349649	160222	100	-	45	97.4	-	-	-	MF348961	85	92.2‡	Van Neste	777	K. M. Van Neste, S. E. Gabler, V. A. Funk, M. R. Gostel & K. Wallick	6 Aug 2015	Washington, District of Columbia	US
Eudicot	Rubiales	Rubiaceae	Coffea	canephora	AD7LI35	MF349271	32	96.9	MF350105	-	-	MF348541	-	-	-	37	99.5†	Van Neste	810	K. M. Van Neste, S. E. Gabler, V. A. Funk, C. L. Kelloff & K. Wallick	10 Aug 2015	Washington, District of Columbia	US
Eudicot	Geraniales	Oxalidaceae	Averrhoa	carambola	AD7LI36	MF349621	75548	99.7	MF350097	7019	100	MF348551	13947	99.6	MF348978	60831	92.6	Van Neste	811	K. M. Van Neste, S. E. Gabler, V. A. Funk, C. L. Kelloff & K. Wallick	10 Aug 2015	Washington, District of Columbia	US
Ferns and allies	Polypodiales	Polypodiaceae	Lemmaphyllum	microphyllum	AD7LI37	MF349267	11247	99.9	-	-	-	MF348559	250	97.4	-	13276	98.4†	Van Neste	812	K. M. Van Neste, S. E. Gabler, V. A. Funk, C. L. Kelloff & K. Wallick	10 Aug 2015	Washington, District of Columbia	US
Eudicot	Solanales	Solanaceae	Cestrum	nocturnum	AD7LI38	MF349675	83032	99.5	MF350140	5253	99.8	MF348491	45533	92.9	MF348944	145592	96.5	Van Neste	813	K. M. Van Neste, S. E. Gabler, V. A. Funk, C. L. Kelloff & K. Wallick	10 Aug 2015	Washington, District of Columbia	US
Monocot	Asparagales	Orchidaceae	Stelis	cylindrica	AD7LJ64	MF349401	3196	99.1	MF349928	305	92.6	MF348772	-	-	MF349139	50	100‡	Vo	23	S. Vo, M. Sedaghatpour, K. L. Faulconer & M. R. Gostel	12 Feb 2016	Maryland: Prince Georges Co.	US
Magnoliid	Laurales	Lauraceae	Sassafras	albidum	AD7LM77	MF349449	267206	91.2	MF349974	37740	99.4	MF348720	379972	100	-	50245	99.7†	Vo	76	S. Vo & M. R. Gostel	21 Apr 2016	Washington, District of Columbia	US
Eudicot	Fagales	Juglandaceae	Carya	glabra	AD7LM87	MF349404	89850	99.5	MF349931	14770	99	MF348768	236987	100	MF349137	207558	96.5	Vo	81	S. Vo & M. R. Gostel	21 Apr 2016	Washington, District of Columbia	US
